# Supplementary material for: Systemic Inflammation, Endothelial Function, and Risk of Periodontitis in Overweight/Obese Adults
Source: Biomedicines. 2023 May 23;11(6):1507. doi: 10.3390/biomedicines11061507 (PMC10294979; doi:10.3390/biomedicines11061507)
Supplement: Supplementary file 1 [file biomedicines-11-01507-s001.zip]

Archive with 1 entries (1 files):
- biomedicines-2366359-supplementary.pdf
